# Supplementary material for: Microstructural Dynamics of Polymer Melts during Stretching: Radial Size Distribution
Source: Polymers (Basel). 2023 Apr 26;15(9):2067. doi: 10.3390/polym15092067 (PMC10181331; doi:10.3390/polym15092067)
Supplement: Supplementary file 1 [file polymers-15-02067-s001.zip]

Archive with 1 entries (1 files):
- polymers-2363171-supplementary.pdf
